# Supplementary material for: Cytotoxic and Antiproliferative Activity of LASSBio-2208 and the Attempts to Determine Its Drug Metabolism and Pharmacokinetics In Vitro Profile
Source: Pharmaceuticals (Basel). 2024 Mar 18;17(3):389. doi: 10.3390/ph17030389 (PMC10974272; doi:10.3390/ph17030389)
Supplement: Supplementary file 1 [file pharmaceuticals-17-00389-s001.zip]

Archive with 1 entries (1 files):
- pharmaceuticals-2894074-supplementary.pdf
